# Supplementary material for: Energy Harvesting Using Optimized ZnO Polymer Nanocomposite-Based 3D-Printed Lattice Structure
Source: Polymers (Basel). 2024 Oct 23;16(21):2967. doi: 10.3390/polym16212967 (PMC11548469; doi:10.3390/polym16212967)
Supplement: Supplementary file 1 [file polymers-16-02967-s001.zip]

Archive with 3 entries (3 files):
- SV1_Foot heel strike.mp4
- SV_2.mp4
- SV_3.mp4
